# Supplementary material for: Domain general frontoparietal regions show modality-dependent coding of auditory and visual rules
Source: Imaging Neurosci (Camb). 2025 Jun 16;3:IMAG.a.29. doi: 10.1162/IMAG.a.29 (PMC12319958; doi:10.1162/IMAG.a.29)
Supplement: Supplementary Material [file imag.a.29_supp.zip]

Archive with 2 entries (2 files):
- Supplementary materials.docx
- Supplementary materials.pdf
